# Supplementary material for: Risk Management Assessment Improves the Cost-Effectiveness of Invasive Species Prioritisation
Source: Biology (Basel). 2021 Dec 12;10(12):1320. doi: 10.3390/biology10121320 (PMC8698869; doi:10.3390/biology10121320)
Supplement: Supplementary file 1 [file biology-10-01320-s001.zip]

Archive with 1 entries (1 files):
- biology-1396499-supplementary.xlsx
