# Supplementary material for: Risk Management Assessment Improves the Cost-Effectiveness of Invasive Species Prioritisation
Source: Biology (Basel). 2021 Dec 12;10(12):1320. doi: 10.3390/biology10121320 (PMC8698869; doi:10.3390/biology10121320)
Supplement: Supplementary file 1 [file biology-10-01320-s001.zip › biology-1396499-supplementary.xlsx]

## Sheet: Data
Species	English name	Taxa	Environment	RA Score	RM Score
Alopochen aegyptiacus	Egyptian Goose	Vertebrate	Terrestrial	Low	Medium
Cabomba caroliniana	A Fanwort	Plant	Freshwater	Medium	Medium
Corbicula fluminalis	Asian Clam	Invertebrate	Freshwater	High	Low
Corvus splendens	House Crow	Vertebrate	Terrestrial	Medium	Very High
Dreissena bugensis	Quagga Mussel	Invertebrate	Freshwater	High	Very Low
Egeria densa	Large-flowered Waterweed	Plant	Freshwater	Medium	Medium
Egeria densa	Purple Pitcher-plant	Plant	Terrestrial	Medium	High
Gracilaria vermiculophylla	A Seaweed	Plant	Marine	Medium	Very Low
Hemigrapsus sanguineus	Asian Shore Crab	Invertebrate	Marine	High	Very Low
Homarus americanus	American Lobster	Invertebrate	Marine	High	Low
Hydropotes inermis	Chinese Water Deer	Vertebrate	Terrestrial	Low	Medium
Ichthyosaura alpestris	Alpine Newt	Vertebrate	Freshwater	High	Medium
Lacerta bilineata	Green Lizard	Vertebrate	Terrestrial	Low	Very High
Lysichiton americanus	American Skunk-cabbage	Plant	Terrestrial	High	Low
Mnemiopsis leidyi	American Comb Jelly	Invertebrate	Marine	High	Very Low
Nyctereutes procyonoides	Raccoon Dog	Vertebrate	Terrestrial	Medium	High
Orconectes limosus	Spiny-cheek Crayfish	Invertebrate	Freshwater	Medium	High
Orconectes virilis	Virile Crayfish	Invertebrate	Freshwater	Medium	Very Low
Podarcis muralis	Wall Lizard	Vertebrate	Terrestrial	Medium	Medium
Procambarus acutus	White River Crayfish	Invertebrate	Freshwater	Low	Very High
Procambarus clarkii	Red-swamp Crayfish	Invertebrate	Freshwater	High	Low
Procyon lotor	Raccoon	Vertebrate	Terrestrial	Medium	Very High
Rapana venosa	Rapa Whelk	Invertebrate	Marine	High	Low
Tamias sibiricus	Siberian Chipmunk	Vertebrate	Terrestrial	Medium	Very High
Threskiornis aethiopicus	Sacred Ibis	Vertebrate	Terrestrial	Medium	Very High
Vespa velutina	Asian Hornet	Invertebrate	Terrestrial	Medium	Medium

## Sheet: Background
	This file contains data on the risk assessment and risk management scores of 26 invasive species considered likely to establish in GB in the near future or that were already established, but with limited distributions at the time of submission (5 Nov 2021)
	This data is used in the paper 'Risk management assessment improves the cost-effectiveness of invasive species prioritisation.' by Peter A. Robertson, Aileen C. Mill, Tim Adriaens, Niall Moore, Sonia Vanderhoeven, Franz Essl and Olaf Booy, submitted for publication in Biology (2021)
	The risk assessment scores are drawn from a previous publication - Roy, H.E., Peyton, J., Aldridge, D.C., Bantock, T., Blackburn, T.M., Britton, R., Walker, K.J. Horizon scanning for invasive alien species with the potential to threaten biodiversity in Great Britain. Global Change Biology, 2014, 20, 3859-3871.
	Similarly the risk management scores are drawn from Booy, O., Mill, A.C., Roy, H.E., Hiley, A., Moore, N., Robertson, P. et al. Risk management to prioritise the eradication of new and emerging invasive non-native species. Biological Invasions, 2017, 19, 2401-2417.
	These papers provide full details of the methods used to derive these scores, but the RA score reflects the likelihood and severity of impacts, while RM reflects the feasibility of species eradication from GB.
	The dataset includes 6 columns
	Species - scientific name of the species
	English name - Colloquial English name of the species
	Taxa - broad taxonomic classification, plant, invertebrate or vertebrate
	Environment - broad environmental classification, marine, freshwater or terrestrial.
	RA Score - overall risk assessment score for the species, from Roy et al (2014)
	RM Score - overall risk management score for the species, from Booy et al (2017)
